# Supplementary material for: Nonlinear Dynamics of Advancement Toward the ESI Top 1‰: Decomposition and Forecasting Evidence from an Emerging University
Source: Entropy (Basel). 2026 Jun 9;28(6):652. doi: 10.3390/e28060652 (PMC13298501; doi:10.3390/e28060652)
Supplement: Supplementary file 1 [file entropy-28-00652-s001.zip]

Archive with 1 entries (1 files):
- entropy-4279835-supplementary.pdf
